# Supplementary material for: Under ONIOM Layers: Analysis of BCR-ABL Enzyme Inhibitors Through Bond-Critical Points and Natural Orbitals
Source: Molecules. 2025 Oct 21;30(20):4145. doi: 10.3390/molecules30204145 (PMC12566149; doi:10.3390/molecules30204145)
Supplement: Supplementary file 1 [file molecules-30-04145-s001.zip]

Archive with 1 entries (1 files):
- molecules-3907037-supplementary.pdf
